# Supplementary material for: Whole-Genome Sequencing and Genomic Characterization of a Multi-Drug Resistant Phenotype of Listeria monocytogenes Isolated from Pet Food
Source: Microorganisms. 2026 May 12;14(5):1097. doi: 10.3390/microorganisms14051097 (PMC13209999; doi:10.3390/microorganisms14051097)
Supplement: Supplementary file 1 [file microorganisms-14-01097-s001.zip]

Archive with 1 entries (1 files):
- microorganisms-4271931-supplementary.pdf
